# Supplementary material for: The Outcome of Discontinuing Tyrosine Kinase Inhibitors in Advanced Sarcoma Following a Favorable Tumor Response to Antiangiogenics Therapy
Source: J Clin Med. 2022 Dec 31;12(1):325. doi: 10.3390/jcm12010325 (PMC9821264; doi:10.3390/jcm12010325)
Supplement: Supplementary file 1 [file jcm-12-00325-s001.zip]

Archive with 1 entries (1 files):
- jcm-2086205-supplementary.pdf
